# Supplementary material for: Closing gaps between open software and public data in a hackathon setting: User-centered software prototyping
Source: F1000Res. 2016 May 9;5:672. Originally published 2016 Apr 13. [Version 2] doi: 10.12688/f1000research.8382.2 (PMC4837979; doi:10.12688/f1000research.8382.2)
Supplement: Supplementary file 1 [file f1000research-5-9419-s0000.tgz]

Archive with 1 entries (1 files):
- f0871e79-8074-4058-b398-7309af92db1e.docx
